# Supplementary material for: Spatially regulated editing of genetic information within a neuron
Source: Nucleic Acids Res. 2020 Mar 23;48(8):3999–4012. doi: 10.1093/nar/gkaa172 (PMC7192619; doi:10.1093/nar/gkaa172)
Supplement: gkaa172_Supplemental_Files [file gkaa172_supplemental_files.zip]

Archive with 2 entries (2 files):
- Legends for Supporting Material.pdf
- Supporting Material.pdf
